# Supplementary material for: Assessment of vitamin D nutritional status among adults in Lu'an, China, based on serum 25-hydroxyvitamin D measured by LC-MS/MS
Source: Front Nutr. 2026 Jan 16;12:1695862. doi: 10.3389/fnut.2025.1695862 (PMC12857302; doi:10.3389/fnut.2025.1695862)
Supplement: Supplementary file 1 [file Table_1.xlsx]

## Sheet: sheet1
Outpatient No. / Check-up No.	gender	age	Report Date	season	Total 25（OH）D	25(OH)D2	25(OH)D3	Height(cm)	Height(m)	Height2(m2)	Weight(kg)	BMI	China	WHO
2310146007	female	81	2023-10-20 08:37:10	3	88.92	0.16	88.76	151	1.51	2.2801	48	21.0517	2	2
2310146016	female	48	2023-10-20 08:37:14	3	66.7	0.09	66.61	155	1.55	2.4025	45	18.7305	2	2
2311138313	female	33	2023-11-21 08:31:15	3	35.16	0.06	35.1	165	1.65	2.7225	64	23.5078	2	2
TJ2311210837	female	37	2023-11-21 08:37:53	3	22.25	0.7	21.55	152	1.52	2.3104	53	22.9398	2	2
2311178657	female	55	2023-11-24 08:19:41	3	28.57	0.11	28.46	164	1.64	2.6896	61	22.68	2	2
TJ2311241527	female	29	2023-11-24 15:27:04	3	14.99	1.6	13.39	165	1.65	2.7225	65	23.8751	2	2
2311210372	female	21	2023-11-28 08:17:21	3	12.08	0.2	11.88	163	1.63	2.6569	54	20.3244	2	2
2311200513	female	42	2023-11-28 08:36:10	3	34.31	0.64	33.67	154	1.54	2.3716	55	23.1911	2	2
2312019236	male	35	2023-12-05 08:18:22	4	21.22	0.35	20.87	167	1.67	2.7889	64	22.9481	2	2
TJ2310120174	female	30	2023-12-08 08:26:19	4	30.28	1.06	29.22	162	1.62	2.6244	56	21.3382	2	2
TJ2311270087	male	46	2023-12-08 08:33:00	4	21.41	0.4	21.01	173	1.73	2.9929	79	26.3958	3	3
TJ2311270089	male	43	2023-12-08 08:33:05	4	20.98	1.02	19.96	171	1.71	2.9241	70	23.939	2	2
TJ2311270088	male	46	2023-12-08 08:33:09	4	16.08	0.47	15.61	179	1.79	3.2041	88	27.4648	3	3
TJ2311270090	male	36	2023-12-08 08:33:12	4	28.96	0.83	28.13	177	1.77	3.1329	70	22.3435	2	2
TJ2312290829	male	53	2023-12-29 08:29:07	4	25.97	2.04	23.93	169	1.69	2.8561	59	20.6575	2	2
2312231285	female	22	2024-01-02 08:24:43	4	9.74	0.86	8.88	152	1.52	2.3104	47	20.3428	2	2
2312215335	female	55	2024-01-02 08:49:23	4	20.92	0.95	19.97	167	1.67	2.7889	61	21.8724	2	2
TJ2401051013	male	57	2024-01-05 10:13:29	4	28.45	15.59	12.86	175	1.75	3.0625	67	21.8776	2	2
TJ2401090823	female	21	2024-01-09 08:23:46	4	19.27	0.55	18.72	168	1.68	2.8224	48	17.0068	1	1
2401037512	female	49	2024-01-09 08:24:02	4	90.84	0.05	90.79	156	1.56	2.4336	67	27.5312	3	3
2401079038	female	30	2024-01-12 08:17:22	4	29.23	0.48	28.75	165	1.65	2.7225	52	19.1001	2	2
2401188582	female	32	2024-01-26 08:32:52	4	14.6	2.5	12.1	153	1.53	2.3409	64	27.3399	3	3
2401205507	male	41	2024-01-26 08:34:00	4	16.56	0.32	16.24	171	1.71	2.9241	67	22.913	2	2
2401228248	female	31	2024-01-30 08:17:23	4	27.32	0.63	26.69	159	1.59	2.5281	58	22.9421	2	2
2401224709	female	82	2024-01-30 08:33:58	4	86.38	0.64	85.74	166	1.66	2.7556	58	21.048	2	2
2402044836	female	29	2024-02-09 08:13:50	4	13.81	0.77	13.04	163	1.63	2.6569	56	21.0772	2	2
TJ2402060130	female	66	2024-02-09 15:38:23	4	32.1	0.37	31.73	165	1.65	2.7225	51	18.7328	2	2
2402220616	female	51	2024-03-01 15:20:35	1	19.83	1.68	18.15	161	1.61	2.5921	58	22.3757	2	2
2403013485	female	44	2024-03-05 19:22:31	1	40.65	1.42	39.23	162	1.62	2.6244	66	25.1486	3	3
2403091609	female	57	2024-03-12 08:39:56	1	23.28	0.61	22.67	157	1.57	2.4649	58	23.5304	2	2
2404066443	female	30	2024-04-09 08:15:23	1	19.07	0.39	18.68	150	1.5	2.25	44	19.5556	2	2
2404036292	female	55	2024-04-09 08:29:31	1	14.49	0.38	14.11	150	1.5	2.25	58	25.7778	3	3
2404085551	male	32	2024-04-12 13:35:55	1	13.57	0.79	12.78	170	1.7	2.89	67	23.1834	2	2
2404144335	female	21	2024-04-19 15:44:58	1	22.95	15.51	7.44	151	1.51	2.2801	48	21.0517	2	2
2404183700	female	29	2024-04-23 16:29:47	1	30.34	0.45	29.89	166	1.66	2.7556	55	19.9594	2	2
2404184522	female	44	2024-04-23 16:30:14	1	36.69	12.63	24.06	163	1.63	2.6569	63	23.7118	2	2
2404183722	male	27	2024-04-23 16:30:28	1	22.54	0.46	22.08	172	1.72	2.9584	69	23.3234	2	2
TJ2403290273	female	25	2024-04-30 08:14:09	1	13.72	1.49	12.23	150	1.5	2.25	51	22.6667	2	2
2404227986	male	29	2024-04-30 08:24:24	1	13.21	0.73	12.48	177	1.77	3.1329	66	21.0667	2	2
TJ2403110151	female	32	2024-05-03 13:02:32	1	11.45	0.14	11.31	158	1.58	2.4964	50	20.0288	2	2
2405018328	female	37	2024-05-03 13:21:47	1	19.71	0.45	19.26	156	1.56	2.4336	60	24.6548	3	2
TJ2405071325	male	66	2024-05-07 13:25:13	1	8.63	0.53	8.1	173	1.73	2.9929	68	22.7204	2	2
TJ2405130015	female	83	2024-05-14 08:06:00	1	35.29	0.17	35.12	158	1.58	2.4964	55	22.0317	2	2
TJ2403152650	female	28	2024-05-14 17:24:25	1	12.49	0.03	12.46	163	1.63	2.6569	55	20.7008	2	2
TJ2405150054	female	80	2024-05-17 08:26:35	1	27.32	2.76	24.56	160	1.6	2.56	49	19.1406	2	2
2405140407	male	28	2024-05-17 10:27:01	1	29.88	0.59	29.29	179	1.79	3.2041	74	23.0954	2	2
TJ2405240064	female	61	2024-05-28 14:32:40	1	32.04	25.58	6.46	158	1.58	2.4964	48	19.2277	2	2
2406000708	female	43	2024-06-04 13:35:40	2	40.59	0.38	40.21	160	1.6	2.56	56	21.875	2	2
2406014862	female	31	2024-06-04 13:35:47	2	37.19	0.14	37.05	161	1.61	2.5921	56	21.6041	2	2
TJ2406130020	male	36	2024-06-14 08:25:50	2	33.32	0.02	33.3	173	1.73	2.9929	61	20.3816	2	2
2406095375	female	49	2024-06-14 18:48:07	2	91.93	0.02	91.91	153	1.53	2.3409	48	20.5049	2	2
TJ2403152592	female	27	2024-06-18 14:52:27	2	20.7	0.76	19.94	156	1.56	2.4336	51	20.9566	2	2
TJ2406150015	male	31	2024-06-18 14:53:57	2	29.6	0.52	29.08	175	1.75	3.0625	84	27.4286	3	3
TJ2406150008	female	49	2024-06-18 14:54:04	2	13.53	0.59	12.94	153	1.53	2.3409	65	27.7671	3	3
TJ2405200079	female	71	2024-06-18 14:54:21	2	29.03	1.64	27.39	155	1.55	2.4025	51	21.2279	2	2
TJ2405200076	male	71	2024-06-18 14:54:35	2	47.93	2.28	45.65	172	1.72	2.9584	64	21.6333	2	2
TJ2403152674	female	28	2024-06-21 08:05:28	2	10.9	0.83	10.07	154	1.54	2.3716	63	26.5643	3	3
TJ2406190002	male	42	2024-06-21 12:43:06	2	35.56	1.33	34.23	169	1.69	2.8561	66	23.1084	2	2
TJ2406190009	female	58	2024-06-21 12:43:25	2	63.57	57.36	6.21	162	1.62	2.6244	51	19.433	2	2
TJ2406230003	male	58	2024-06-25 17:45:21	2	20.37	0.11	20.26	170	1.7	2.89	61	21.1073	2	2
TJ2406240003	male	34	2024-06-25 17:45:28	2	21.88	0.12	21.76	171	1.71	2.9241	76	25.9909	3	3
2406230368	female	51	2024-06-28 08:41:56	2	15.09	0.73	14.36	156	1.56	2.4336	55	22.6003	2	2
2406243687	female	48	2024-07-02 12:42:26	2	18.98	1.08	17.9	169	1.69	2.8561	67	23.4586	2	2
TJ2406300018	male	58	2024-07-02 12:42:37	2	25.88	1.29	24.59	177	1.77	3.1329	61	19.4708	2	2
TJ2406290017	male	31	2024-07-02 12:42:52	2	29.42	1.15	28.27	185	1.85	3.4225	71	20.7451	2	2
TJ2406290001	female	49	2024-07-02 12:42:59	2	17.4	1.53	15.87	166	1.66	2.7556	71	25.7657	3	3
TJ2406300009	male	53	2024-07-02 12:43:04	2	21.79	0.87	20.92	167	1.67	2.7889	76	27.2509	3	3
2406232273	female	32	2024-07-02 12:43:31	2	19.61	1.2	18.41	159	1.59	2.5281	53	20.9644	2	2
TJ2403152791	female	29	2024-07-05 07:59:50	2	35.93	7.77	28.16	165	1.65	2.7225	58	21.3039	2	2
2407007646	female	29	2024-07-05 18:02:11	2	51.86	1.24	50.62	154	1.54	2.3716	46	19.3962	2	2
TJ2407190069	male	58	2024-07-23 08:46:12	2	24.68	1.72	22.96	171	1.71	2.9241	72	24.623	3	2
TJ2407190010	male	49	2024-07-23 08:46:19	2	22.69	0.87	21.82	177	1.77	3.1329	59	18.8324	2	2
TJ2407210019	female	35	2024-07-23 14:21:59	2	27.74	0.55	27.19	169	1.69	2.8561	54	18.9069	2	2
2407232660	female	59	2024-07-30 08:14:30	2	18.03	1.86	16.17	155	1.55	2.4025	45	18.7305	2	2
TJ2407270221	male	59	2024-07-30 08:14:48	2	26.32	0.68	25.64	185	1.85	3.4225	77	22.4982	2	2
TJ2407300951	female	60	2024-07-30 09:51:54	2	19.7	2.47	17.23	154	1.54	2.3716	56	23.6128	2	2
TJ2403153535	female	38	2024-08-02 08:59:26	2	9.28	0.55	8.73	153	1.53	2.3409	52	22.2137	2	2
TJ2407270097	male	49	2024-08-02 14:42:41	2	28.07	0.41	27.66	168	1.68	2.8224	66	23.3844	2	2
TJ2408020008	female	54	2024-08-06 09:04:45	2	14.05	0.05	14	155	1.55	2.4025	49	20.3954	2	2
TJ2407270075	male	53	2024-08-06 09:04:49	2	24.31	0.16	24.15	177	1.77	3.1329	75	23.9395	2	2
TJ2408020042	female	47	2024-08-06 09:04:55	2	20.39	0.51	19.88	160	1.6	2.56	60	23.4375	2	2
TJ2408030017	female	24	2024-08-06 09:04:58	2	13.23	0.06	13.17	163	1.63	2.6569	54	20.3244	2	2
TJ2407270086	male	46	2024-08-06 09:05:00	2	22.61	0.57	22.04	170	1.7	2.89	61	21.1073	2	2
TJ2407270098	male	50	2024-08-06 09:05:03	2	21.58	0.26	21.32	175	1.75	3.0625	68	22.2041	2	2
TJ2407270297	male	55	2024-08-06 14:37:42	2	17.6	0.15	17.45	172	1.72	2.9584	74	25.0135	3	3
TJ2407270200	male	58	2024-08-06 14:37:49	2	22.18	0.15	22.03	169	1.69	2.8561	68	23.8087	2	2
TJ2407300103	male	38	2024-08-06 14:37:56	2	16.91	0.23	16.68	174	1.74	3.0276	76	25.1024	3	3
TJ2407270135	male	53	2024-08-09 08:06:10	2	28.57	0.97	27.6	180	1.8	3.24	83	25.6173	3	3
TJ2407270093	male	43	2024-08-09 08:06:14	2	26.4	0.34	26.06	176	1.76	3.0976	60	19.3698	2	2
TJ2407270179	male	68	2024-08-09 08:06:18	2	24	0.42	23.58	178	1.78	3.1684	61	19.2526	2	2
TJ2407270104	male	52	2024-08-09 10:22:50	2	19.27	0.93	18.34	170	1.7	2.89	67	23.1834	2	2
2408096061	female	35	2024-08-13 08:24:53	2	14.83	0.47	14.36	162	1.62	2.6244	66	25.1486	3	3
2408096041	female	34	2024-08-13 08:25:27	2	23.32	0.54	22.78	163	1.63	2.6569	58	21.83	2	2
TJ2407270123	male	56	2024-08-13 08:29:54	2	36.56	0.81	35.75	172	1.72	2.9584	79	26.7036	3	3
TJ2407300127	female	31	2024-08-13 08:29:58	2	16.01	0.71	15.3	158	1.58	2.4964	57	22.8329	2	2
TJ2407270110	male	57	2024-08-13 08:30:14	2	26.2	0.45	25.75	168	1.68	2.8224	61	21.6128	2	2
TJ2408080690	female	39	2024-08-16 08:34:55	2	35.71	6.3	29.41	154	1.54	2.3716	52	21.9261	2	2
TJ2407270197	male	66	2024-08-16 08:34:58	2	30.07	0.01	30.06	165	1.65	2.7225	64	23.5078	2	2
TJ2408130003	male	69	2024-08-16 12:33:53	2	27.02	2.47	24.55	173	1.73	2.9929	59	19.7133	2	2
TJ2407270102	male	45	2024-08-20 13:02:38	2	28.91	0.46	28.45	172	1.72	2.9584	68	22.9854	2	2
TJ2407300102	male	56	2024-08-20 13:02:40	2	25.14	4.97	20.17	176	1.76	3.0976	64	20.6612	2	2
TJ2408170053	female	29	2024-08-20 13:03:38	2	44.88	0.81	44.07	159	1.59	2.5281	58	22.9421	2	2
TJ2407300107	male	37	2024-08-20 13:03:48	2	26.13	0.73	25.4	177	1.77	3.1329	92	29.3658	4	3
TJ2408170066	female	73	2024-08-20 13:03:51	2	55.72	2.46	53.26	153	1.53	2.3409	49	20.9321	2	2
TJ2407270140	male	52	2024-08-20 13:04:43	2	26.62	0.58	26.04	175	1.75	3.0625	65	21.2245	2	2
2408145361	male	19	2024-08-20 13:04:58	2	20.47	0.41	20.06	174	1.74	3.0276	60	19.8177	2	2
TJ2407270163	male	76	2024-08-23 13:56:20	2	8.65	0.46	8.19	168	1.68	2.8224	56	19.8413	2	2
TJ2407270223	male	60	2024-08-23 14:07:06	2	32.06	1.09	30.97	173	1.73	2.9929	68	22.7204	2	2
TJ2407270208	male	63	2024-08-23 14:07:14	2	11.88	0.82	11.06	169	1.69	2.8561	79	27.6601	3	3
TJ2408210138	female	45	2024-08-27 08:23:10	2	19.64	0.07	19.57	155	1.55	2.4025	68	28.3039	4	3
TJ2407300097	male	31	2024-08-27 10:01:43	2	19.15	0.4	18.75	172	1.72	2.9584	68	22.9854	2	2
TJ2407270162	male	75	2024-08-27 10:01:48	2	12.62	0.02	12.6	171	1.71	2.9241	65	22.2291	2	2
TJ2408210123	female	36	2024-08-30 08:25:55	2	29.22	2.39	26.83	156	1.56	2.4336	56	23.0112	2	2
TJ2407270138	male	51	2024-08-30 08:26:09	2	24.93	1.8	23.13	173	1.73	2.9929	75	25.0593	3	3
TJ2408210137	female	37	2024-08-30 12:28:13	2	17.82	1.01	16.81	154	1.54	2.3716	54	22.7694	2	2
2408244756	female	32	2024-08-30 16:39:54	2	31.94	2.71	29.23	162	1.62	2.6244	54	20.5761	2	2
TJ2407300123	male	60	2024-09-06 13:41:50	3	28.34	0.68	27.66	173	1.73	2.9929	60	20.0474	2	2
TJ2408210122	female	28	2024-09-06 13:41:56	3	34.32	1.16	33.16	151	1.51	2.2801	53	23.2446	2	2
TJ2409040010	female	34	2024-09-06 14:28:38	3	26.99	1.41	25.58	158	1.58	2.4964	59	23.634	2	2
TJ2407300108	male	53	2024-09-06 14:37:58	3	35.52	1	34.52	172	1.72	2.9584	82	27.7177	3	3
TJ2409030337	male	58	2024-09-06 14:38:01	3	22.11	0.84	21.27	177	1.77	3.1329	75	23.9395	2	2
TJ2405300423	female	33	2024-09-10 14:16:51	3	13.48	0.01	13.47	167	1.67	2.7889	72	25.8166	3	3
TJ2408210125	female	36	2024-09-10 14:16:57	3	15.98	0.01	15.97	161	1.61	2.5921	54	20.8325	2	2
TJ2408210118	male	30	2024-09-10 14:17:01	3	21.54	0.01	21.53	177	1.77	3.1329	75	23.9395	2	2
TJ2407270218	male	61	2024-09-10 14:17:05	3	23.42	0.01	23.41	176	1.76	3.0976	58	18.7242	2	2
TJ2407270220	male	60	2024-09-13 14:05:53	3	25.21	1.06	24.15	175	1.75	3.0625	70	22.8571	2	2
TJ2407270113	male	57	2024-09-17 12:56:22	3	21.83	1.97	19.86	174	1.74	3.0276	63	20.8086	2	2
TJ2409140055	male	28	2024-09-17 12:56:24	3	24.2	0.97	23.23	175	1.75	3.0625	70	22.8571	2	2
TJ2407270168	male	72	2024-09-20 12:39:33	3	29.21	0.25	28.96	173	1.73	2.9929	67	22.3863	2	2
TJ2407300113	male	66	2024-09-20 12:41:14	3	36.55	0.24	36.31	171	1.71	2.9241	70	23.939	2	2
TJ2407270176	male	68	2024-09-20 12:41:18	3	32.61	1.04	31.57	178	1.78	3.1684	56	17.6745	1	1
TJ2407270072	male	55	2024-09-20 12:41:24	3	20.4	1.07	19.33	170	1.7	2.89	70	24.2215	3	2
TJ2407270173	male	70	2024-09-20 12:41:27	3	22.83	0.64	22.19	171	1.71	2.9241	79	27.0169	3	3
TJ2407270156	male	84	2024-09-24 09:14:02	3	13.72	0.57	13.15	172	1.72	2.9584	58	19.6052	2	2
2409145629	female	32	2024-09-24 09:21:09	3	37.14	0.32	36.82	158	1.58	2.4964	55	22.0317	2	2
TJ2407300118	male	74	2024-09-24 15:07:53	3	32.01	1.05	30.96	171	1.71	2.9241	75	25.6489	3	3
TJ2407270164	male	74	2024-09-24 15:07:57	3	20.17	0.53	19.64	170	1.7	2.89	65	22.4913	2	2
TJ2407270169	male	71	2024-09-24 15:08:15	3	21.22	1.1	20.12	168	1.68	2.8224	67	23.7387	2	2
TJ2407270127	male	55	2024-09-24 15:08:20	3	21.13	0.85	20.28	178	1.78	3.1684	73	23.04	2	2
TJ2407270095	male	56	2024-09-24 18:13:50	3	34.87	0.6	34.27	170	1.7	2.89	59	20.4152	2	2
TJ2407270079	male	58	2024-09-27 16:19:08	3	16.74	0.98	15.76	171	1.71	2.9241	76	25.9909	3	3
TJ2407270134	male	57	2024-09-27 16:19:10	3	19.44	0.4	19.04	166	1.66	2.7556	75	27.2173	3	3
TJ2407270166	male	73	2024-09-27 16:19:13	3	32.92	0.56	32.36	172	1.72	2.9584	58	19.6052	2	2
TJ2407270117	male	55	2024-09-27 16:19:15	3	39.99	0.88	39.11	173	1.73	2.9929	89	29.737	4	3
TJ2407270191	male	66	2024-09-27 16:25:29	3	15.17	0.48	14.69	173	1.73	2.9929	64	21.3839	2	2
TJ2407270215	male	61	2024-09-27 16:25:32	3	24.42	0.68	23.74	177	1.77	3.1329	59	18.8324	2	2
TJ2407270099	male	55	2024-10-01 12:17:00	3	30.85	0.64	30.21	178	1.78	3.1684	72	22.7244	2	2
TJ2408210134	male	54	2024-10-01 12:17:03	3	22.83	0.83	22	170	1.7	2.89	60	20.7612	2	2
TJ2407270078	male	59	2024-10-01 12:17:05	3	26.85	0.79	26.06	173	1.73	2.9929	66	22.0522	2	2
TJ2409300020	female	34	2024-10-01 12:17:09	3	23.67	0.34	23.33	157	1.57	2.4649	44	17.8506	1	1
TJ2409300018	male	31	2024-10-01 12:17:11	3	24.07	1.15	22.92	175	1.75	3.0625	72	23.5102	2	2
TJ2409041750	female	42	2024-10-01 12:17:17	3	26.53	1.06	25.47	159	1.59	2.5281	48	18.9866	2	2
TJ2409300019	female	33	2024-10-01 12:17:19	3	18.78	0.31	18.47	164	1.64	2.6896	74	27.5134	3	3
TJ2409300017	female	39	2024-10-01 12:17:21	3	19.53	1.19	18.34	163	1.63	2.6569	74	27.852	3	3
TJ2407270167	male	69	2024-10-01 12:17:23	3	18.86	0.37	18.49	176	1.76	3.0976	64	20.6612	2	2
TJ2407270107	male	39	2024-10-01 12:17:25	3	19.52	0.86	18.66	174	1.74	3.0276	79	26.0933	3	3
TJ2409300012	male	34	2024-10-01 12:17:28	3	15.86	0.51	15.35	166	1.66	2.7556	63	22.8625	2	2
TJ2407270094	male	43	2024-10-01 12:17:30	3	21.79	0.25	21.54	174	1.74	3.0276	73	24.1115	3	2
2410001728	male	33	2024-10-04 08:38:55	3	25.34	0.7	24.64	179	1.79	3.2041	95	29.6495	4	3
TJ2407270178	male	69	2024-10-08 08:35:45	3	23.99	0.59	23.4	172	1.72	2.9584	55	18.5911	2	2
TJ2407300106	male	37	2024-10-08 08:36:06	3	21.99	0.29	21.7	176	1.76	3.0976	71	22.921	2	2
TJ2407270141	male	52	2024-10-08 08:36:17	3	21.65	0.66	20.99	175	1.75	3.0625	79	25.7959	3	3
TJ2408160158	female	82	2024-10-08 14:30:39	3	81.14	0.18	80.96	156	1.56	2.4336	55	22.6003	2	2
TJ2408290777	female	28	2024-10-08 14:30:42	3	16.85	0.68	16.17	158	1.58	2.4964	57	22.8329	2	2
TJ2409040889	male	29	2024-10-08 14:30:44	3	30.07	0.35	29.72	182	1.82	3.3124	70	21.1327	2	2
TJ2407270115	male	52	2024-10-11 14:05:31	3	21.52	0.4	21.12	171	1.71	2.9241	63	21.5451	2	2
TJ2407270165	male	75	2024-10-11 14:05:37	3	13.58	0.01	13.57	169	1.69	2.8561	61	21.3578	2	2
2410068439	female	53	2024-10-11 16:13:11	3	17.91	0.08	17.83	160	1.6	2.56	52	20.3125	2	2
TJ2407270158	male	81	2024-10-11 16:44:45	3	14.4	0.11	14.29	170	1.7	2.89	58	20.0692	2	2
TJ2407300131	female	67	2024-10-11 16:45:38	3	30.3	0.51	29.79	153	1.53	2.3409	55	23.4952	2	2
2410080706	female	30	2024-10-15 08:52:31	3	29.16	0.18	28.98	164	1.64	2.6896	48	17.8465	1	1
2410091805	female	60	2024-10-15 08:52:43	3	19.36	1.33	18.03	157	1.57	2.4649	57	23.1247	2	2
TJ2407270084	male	49	2024-10-15 19:22:08	3	19.42	0.82	18.6	181	1.81	3.2761	61	18.6197	2	2
TJ2407270210	male	61	2024-10-15 19:22:12	3	33.47	0.54	32.93	177	1.77	3.1329	64	20.4284	2	2
TJ2407300098	male	44	2024-10-15 19:22:20	3	20.12	0.65	19.47	169	1.69	2.8561	78	27.31	3	3
TJ2407270177	male	69	2024-10-15 19:22:23	3	49.03	0.34	48.69	172	1.72	2.9584	64	21.6333	2	2
TJ2410120061	male	37	2024-10-15 19:22:37	3	32.08	3.01	29.07	172	1.72	2.9584	64	21.6333	2	2
TJ2407300104	male	50	2024-10-15 19:22:40	3	27.05	0.99	26.06	173	1.73	2.9929	64	21.3839	2	2
TJ2407270124	male	54	2024-10-15 19:22:42	3	31.98	0.58	31.4	167	1.67	2.7889	69	24.7409	3	2
TJ2407270133	male	53	2024-10-18 08:47:49	3	17.9	0.68	17.22	180	1.8	3.24	63	19.4444	2	2
TJ2407270186	male	67	2024-10-18 13:53:19	3	31.36	1.59	29.77	166	1.66	2.7556	63	22.8625	2	2
TJ2407270103	male	58	2024-10-18 13:53:21	3	24.82	0.18	24.64	176	1.76	3.0976	74	23.8895	2	2
TJ2407270205	male	63	2024-10-18 13:53:23	3	23.34	1.22	22.12	176	1.76	3.0976	68	21.9525	2	2
TJ2407270202	male	64	2024-10-18 13:53:25	3	20.99	0.54	20.45	172	1.72	2.9584	55	18.5911	2	2
TJ2407270184	male	66	2024-10-18 13:53:28	3	24.49	0.1	24.39	168	1.68	2.8224	77	27.2817	3	3
TJ2407270209	male	61	2024-10-18 13:53:29	3	31.93	0.27	31.66	175	1.75	3.0625	64	20.898	2	2
TJ2410160071	male	26	2024-10-18 13:53:31	3	18.18	0.67	17.51	166	1.66	2.7556	76	27.5802	3	3
TJ2407270090	male	48	2024-10-18 13:53:34	3	26.03	0.3	25.73	172	1.72	2.9584	56	18.9292	2	2
TJ2410090300	male	57	2024-10-18 13:53:36	3	13.73	0.11	13.62	167	1.67	2.7889	76	27.2509	3	3
TJ2407300122	male	60	2024-10-25 09:02:24	3	15.54	0.2	15.34	179	1.79	3.2041	71	22.1591	2	2
TJ2407270217	male	61	2024-10-29 19:02:42	3	34.53	2.01	32.52	175	1.75	3.0625	60	19.5918	2	2
TJ2410250048	male	72	2024-10-29 19:02:44	3	16.18	0.48	15.7	166	1.66	2.7556	63	22.8625	2	2
TJ2408160247	female	49	2024-10-29 19:02:51	3	101.04	0.08	100.96	167	1.67	2.7889	63	22.5896	2	2
TJ2407270089	male	55	2024-10-29 19:02:56	3	25.52	0.42	25.1	173	1.73	2.9929	78	26.0617	3	3
TJ2409300654	female	46	2024-10-29 19:02:59	3	13.61	0.49	13.12	158	1.58	2.4964	58	23.2335	2	2
TJ2410140365	male	51	2024-10-29 19:03:00	3	17.26	0.94	16.32	167	1.67	2.7889	73	26.1752	3	3
2410183767	female	36	2024-10-29 19:03:27	3	14.22	0.18	14.04	167	1.67	2.7889	53	19.0039	2	2
TJ2407270149	male	57	2024-11-01 14:11:06	3	27.67	0.67	27	178	1.78	3.1684	59	18.6214	2	2
TJ2410300013	male	75	2024-11-01 14:11:12	3	30.14	0.17	29.97	168	1.68	2.8224	61	21.6128	2	2
TJ2407270143	male	51	2024-11-01 14:11:14	3	16.96	0.15	16.81	171	1.71	2.9241	61	20.8611	2	2
TJ2407270203	male	64	2024-11-01 14:11:16	3	25.8	0.82	24.98	167	1.67	2.7889	74	26.5338	3	3
TJ2407270087	male	54	2024-11-01 14:11:26	3	29.57	0.91	28.66	175	1.75	3.0625	60	19.5918	2	2
TJ2407270148	male	54	2024-11-05 08:47:08	3	28.19	2.31	25.88	176	1.76	3.0976	65	20.984	2	2
TJ2407270219	male	61	2024-11-05 08:47:13	3	14.15	0.96	13.19	177	1.77	3.1329	71	22.6627	2	2
TJ2408270260	female	33	2024-11-05 08:47:23	3	15.63	0.95	14.68	164	1.64	2.6896	55	20.4491	2	2
TJ2408300096	female	26	2024-11-05 08:47:27	3	30.6	0.38	30.22	156	1.56	2.4336	50	20.5457	2	2
TJ2411020063	male	46	2024-11-05 08:47:30	3	14.69	0.91	13.78	173	1.73	2.9929	73	24.3911	3	2
TJ2407300100	male	34	2024-11-05 08:47:37	3	22.99	0.76	22.23	174	1.74	3.0276	66	21.7994	2	2
TJ2407270131	male	59	2024-11-08 08:48:55	3	18.46	0.53	17.93	179	1.79	3.2041	69	21.5349	2	2
TJ2407270153	male	51	2024-11-08 14:09:47	3	34.79	0.99	33.8	172	1.72	2.9584	62	20.9573	2	2
TJ2407300120	male	61	2024-11-08 14:09:49	3	15.78	0.3	15.48	172	1.72	2.9584	80	27.0416	3	3
TJ2407270145	male	53	2024-11-08 14:10:01	3	19.77	1.28	18.49	167	1.67	2.7889	52	18.6453	2	2
2411053379	female	31	2024-11-12 09:02:04	3	15.05	0.53	14.52	162	1.62	2.6244	66	25.1486	3	3
TJ2407270154	male	53	2024-11-12 14:10:02	3	24.26	1.47	22.79	174	1.74	3.0276	77	25.4327	3	3
TJ2407300130	female	35	2024-11-12 14:10:05	3	12.52	1.36	11.16	159	1.59	2.5281	56	22.151	2	2
TJ2411110089	male	41	2024-11-12 14:10:09	3	19.67	0.69	18.98	185	1.85	3.4225	81	23.6669	2	2
TJ2407300117	male	69	2024-11-12 14:10:12	3	13.77	0.43	13.34	183	1.83	3.3489	69	20.6038	2	2
TJ2411090115	male	57	2024-11-12 14:10:18	3	25.41	0.88	24.53	176	1.76	3.0976	63	20.3383	2	2
TJ2408300438	female	27	2024-11-12 14:10:21	3	11.31	1.15	10.16	152	1.52	2.3104	58	25.1039	3	3
TJ2411100025	female	52	2024-11-12 14:10:23	3	10.14	0.75	9.39	156	1.56	2.4336	58	23.833	2	2
TJ2409300858	female	29	2024-11-12 14:10:26	3	39.79	0.45	39.34	162	1.62	2.6244	56	21.3382	2	2
TJ2411090088	female	80	2024-11-12 14:10:28	3	8.8	0.38	8.42	156	1.56	2.4336	55	22.6003	2	2
TJ2411130033	female	36	2024-11-15 14:23:22	3	24.12	0.35	23.77	155	1.55	2.4025	51	21.2279	2	2
TJ2407270199	male	65	2024-11-15 14:23:24	3	26.45	0.17	26.28	172	1.72	2.9584	70	23.6614	2	2
TJ2411120177	female	58	2024-11-15 14:23:27	3	31.9	0.28	31.62	162	1.62	2.6244	62	23.6244	2	2
TJ2407270101	male	44	2024-11-15 14:23:29	3	26.79	0.49	26.3	170	1.7	2.89	61	21.1073	2	2
TJ2407270096	male	53	2024-11-15 17:53:22	3	19.32	0.04	19.28	174	1.74	3.0276	62	20.4783	2	2
TJ2411150078	female	54	2024-11-19 12:18:30	3	11.32	1.44	9.88	169	1.69	2.8561	73	25.5593	3	3
TJ2407270150	male	59	2024-11-19 12:18:31	3	19.33	0.53	18.8	165	1.65	2.7225	72	26.4463	3	3
TJ2407300094	male	52	2024-11-19 12:18:33	3	20.78	0.78	20	184	1.84	3.3856	74	21.8573	2	2
TJ2408210124	female	38	2024-11-19 12:18:36	3	24.59	1.23	23.36	162	1.62	2.6244	55	20.9572	2	2
TJ2408210132	male	55	2024-11-19 16:24:38	3	10.87	0.34	10.53	179	1.79	3.2041	81	25.2801	3	3
2411119244	female	43	2024-11-22 13:53:49	3	50.94	0.48	50.46	155	1.55	2.4025	61	25.3902	3	3
TJ2407270171	male	70	2024-11-22 13:53:54	3	36.95	25.99	10.96	173	1.73	2.9929	68	22.7204	2	2
TJ2411230022	male	70	2024-11-26 12:28:35	3	40.03	0.81	39.22	165	1.65	2.7225	64	23.5078	2	2
TJ2407300128	female	35	2024-11-26 12:28:39	3	9.92	0.4	9.52	164	1.64	2.6896	69	25.6544	3	3
TJ2407270183	male	67	2024-11-26 12:40:09	3	15.64	0.41	15.23	172	1.72	2.9584	58	19.6052	2	2
TJ2407270116	male	53	2024-11-26 12:40:25	3	21.11	0.7	20.41	180	1.8	3.24	76	23.4568	2	2
TJ2407270111	male	51	2024-11-26 13:48:55	3	16.99	1.12	15.87	168	1.68	2.8224	67	23.7387	2	2
TJ2407270136	male	49	2024-11-26 13:48:56	3	21.74	0.7	21.04	165	1.65	2.7225	62	22.7732	2	2
2411160491	female	28	2024-11-29 09:59:25	3	9.28	0.39	8.89	163	1.63	2.6569	58	21.83	2	2
TJ2411220118	female	34	2024-11-29 09:59:31	3	12.11	0.89	11.22	159	1.59	2.5281	69	27.2932	3	3
TJ2407300124	female	48	2024-11-29 15:48:01	3	22.66	0.63	22.03	150	1.5	2.25	42	18.6667	2	2
2411183817	female	31	2024-12-03 09:49:26	4	10.9	0.62	10.28	156	1.56	2.4336	52	21.3675	2	2
2412002451	female	28	2024-12-03 09:49:32	4	8.01	0.1	7.91	158	1.58	2.4964	56	22.4323	2	2
TJ2407270201	male	64	2024-12-03 09:49:34	4	28.14	1.05	27.09	176	1.76	3.0976	59	19.047	2	2
TJ2407270152	male	57	2024-12-03 09:49:37	4	12.1	0.06	12.04	170	1.7	2.89	73	25.2595	3	3
TJ2410090298	male	53	2024-12-03 13:56:02	4	30.84	0.38	30.46	165	1.65	2.7225	52	19.1001	2	2
TJ2407270132	male	55	2024-12-03 14:10:07	4	9.98	0.39	9.59	174	1.74	3.0276	78	25.763	3	3
TJ2407270224	male	60	2024-12-06 09:42:12	4	25.01	1.15	23.86	173	1.73	2.9929	69	23.0546	2	2
TJ2407300101	male	37	2024-12-06 09:42:15	4	20.27	0.43	19.84	174	1.74	3.0276	55	18.1662	1	1
2412023859	male	25	2024-12-06 09:42:22	4	33.44	1.35	32.09	176	1.76	3.0976	72	23.2438	2	2
2412014567	male	62	2024-12-06 13:59:22	4	26.98	13.24	13.74	169	1.69	2.8561	65	22.7583	2	2
TJ2407270155	male	91	2024-12-06 15:20:56	4	16.11	0.52	15.59	168	1.68	2.8224	58	20.5499	2	2
2412045239	male	34	2024-12-10 10:10:48	4	25.71	0.83	24.88	178	1.78	3.1684	70	22.0932	2	2
2412040668	female	26	2024-12-10 10:10:52	4	17.54	1.91	15.63	152	1.52	2.3104	51	22.0741	2	2
TJ2407270225	male	59	2024-12-10 10:10:57	4	21.51	0.88	20.63	170	1.7	2.89	69	23.8754	2	2
TJ2407270081	male	52	2024-12-13 09:21:33	4	14.97	0.06	14.91	173	1.73	2.9929	56	18.7109	2	2
2412077050	female	26	2024-12-17 08:51:29	4	9.93	0.12	9.81	168	1.68	2.8224	67	23.7387	2	2
2412080716	female	34	2024-12-17 08:51:32	4	36.63	0.06	36.57	163	1.63	2.6569	55	20.7008	2	2
TJ2407270207	male	62	2024-12-17 08:51:35	4	18.66	0.1	18.56	177	1.77	3.1329	86	27.4506	3	3
TJ2409040428	female	31	2024-12-17 08:51:41	4	28.31	0.06	28.25	160	1.6	2.56	70	27.3438	3	3
TJ2412160011	female	62	2024-12-17 08:51:44	4	14.31	0.37	13.94	159	1.59	2.5281	52	20.5688	2	2
TJ2407270083	male	42	2024-12-20 14:18:13	4	12.09	0.36	11.73	179	1.79	3.2041	67	20.9107	2	2
TJ2407270188	male	67	2024-12-24 09:09:36	4	12.29	0.01	12.28	171	1.71	2.9241	75	25.6489	3	3
TJ2410040843	female	27	2024-12-24 09:09:39	4	9.79	1.49	8.3	161	1.61	2.5921	51	19.6752	2	2
TJ2407270112	male	40	2024-12-24 09:09:41	4	10.77	0.28	10.49	174	1.74	3.0276	76	25.1024	3	3
TJ2408210119	male	32	2024-12-24 09:09:59	4	11.69	0.06	11.63	175	1.75	3.0625	86	28.0816	4	3
TJ2407270189	male	66	2024-12-24 09:10:01	4	8.7	0.58	8.12	176	1.76	3.0976	67	21.6296	2	2
TJ2407270100	male	30	2024-12-24 09:10:07	4	18.61	0.79	17.82	179	1.79	3.2041	82	25.5922	3	3
2412133837	female	30	2024-12-24 09:10:32	4	35.07	0.06	35.01	165	1.65	2.7225	63	23.1405	2	2
2412159419	female	42	2024-12-27 08:51:00	4	6.11	0.17	5.94	168	1.68	2.8224	75	26.5731	3	3
TJ2407270147	male	54	2024-12-31 14:03:25	4	10.79	0.23	10.56	176	1.76	3.0976	75	24.2123	3	2
TJ2407270213	male	60	2024-12-31 14:10:31	4	28.63	0.41	28.22	172	1.72	2.9584	79	26.7036	3	3
TJ2407270172	male	60	2024-12-31 14:10:33	4	19.92	0.06	19.86	175	1.75	3.0625	66	21.551	2	2
TJ2407270187	male	67	2024-12-31 14:10:35	4	18.15	0.65	17.5	170	1.7	2.89	72	24.9135	3	2
TJ2407270222	male	60	2025-01-03 15:12:57	4	23.99	0.66	23.33	180	1.8	3.24	74	22.8395	2	2
TJ2407270137	male	57	2025-01-07 08:40:00	4	20.85	7.03	13.82	169	1.69	2.8561	60	21.0077	2	2
TJ2501060049	female	26	2025-01-07 08:40:10	4	9.46	0.14	9.32	163	1.63	2.6569	58	21.83	2	2
TJ2501141001	male	35	2025-01-14 10:01:26	4	12.03	0.56	11.47	183	1.83	3.3489	77	22.9926	2	2
TJ2501160082	male	62	2025-01-21 09:13:17	4	16.23	3.14	13.09	175	1.75	3.0625	70	22.8571	2	2
2501116957	female	25	2025-01-21 09:13:37	4	10.74	4.85	5.89	167	1.67	2.7889	60	21.5139	2	2
TJ2501210924	male	28	2025-01-21 09:24:37	4	7.54	0.71	6.83	174	1.74	3.0276	77	25.4327	3	3
TJ2407270185	male	67	2025-01-24 14:02:39	4	15.86	0.08	15.78	171	1.71	2.9241	75	25.6489	3	3
TJ2501200159	female	54	2025-01-24 14:02:48	4	7.83	0.01	7.82	155	1.55	2.4025	49	20.3954	2	2
TJ2501180081	female	54	2025-01-27 14:31:10	4	14.95	0.61	14.34	158	1.58	2.4964	48	19.2277	2	2
TJ2501260015	male	58	2025-01-27 14:31:12	4	17.78	1.34	16.44	184	1.84	3.3856	88	25.9924	3	3
TJ2501180080	female	56	2025-01-27 14:31:14	4	9.68	0.81	8.87	162	1.62	2.6244	72	27.4348	3	3
TJ2501300007	male	53	2025-02-04 17:03:59	4	24.37	0.08	24.29	165	1.65	2.7225	53	19.4674	2	2
TJ2502041705	female	30	2025-02-04 17:05:32	4	9.41	0.3	9.11	163	1.63	2.6569	55	20.7008	2	2
2502035322	female	50	2025-02-07 08:37:08	4	80.67	0.69	79.98	151	1.51	2.2801	55	24.1217	3	2
2502056103	female	39	2025-02-11 09:17:48	4	19.92	1.84	18.08	167	1.67	2.7889	69	24.7409	3	2
TJ2409100739	female	26	2025-02-11 15:27:02	4	27.19	1.43	25.76	167	1.67	2.7889	63	22.5896	2	2
TJ2409040684	male	27	2025-02-11 15:27:09	4	21.6	1.38	20.22	172	1.72	2.9584	60	20.2812	2	2
TJ2409040684	male	27	2025-02-11 15:27:09	4	21.6	1.38	20.22	165	1.65	2.7225	74	27.1809	3	3
TJ2502090138	male	55	2025-02-11 15:27:11	4	21.85	1.39	20.46	174	1.74	3.0276	61	20.148	2	2
2502114666	female	20	2025-02-18 08:46:34	4	17.92	0.51	17.41	168	1.68	2.8224	65	23.03	2	2
TJ2502140241	female	29	2025-02-18 08:46:43	4	12.03	0.87	11.16	161	1.61	2.5921	54	20.8325	2	2
2502112915	female	55	2025-02-18 08:47:07	4	21.71	0.54	21.17	168	1.68	2.8224	64	22.6757	2	2
2502149205	male	70	2025-02-21 09:24:28	4	40.46	33.36	7.1	170	1.7	2.89	66	22.8374	2	2
TJ2502160123	male	49	2025-02-21 12:37:44	4	20.27	1.91	18.36	167	1.67	2.7889	65	23.3067	2	2
2502164442	female	30	2025-02-25 08:43:51	4	11.03	0.81	10.22	169	1.69	2.8561	55	19.257	2	2
TJ2403290179	male	27	2025-02-28 09:15:24	4	14.45	0.95	13.5	171	1.71	2.9241	76	25.9909	3	3
TJ2407270080	male	29	2025-02-28 09:15:51	4	22.13	1.03	21.1	174	1.74	3.0276	78	25.763	3	3
TJ2407270129	male	51	2025-02-28 09:15:53	4	10.52	0.43	10.09	173	1.73	2.9929	71	23.7228	2	2
2503002490	male	34	2025-03-04 08:29:24	1	27.17	0.78	26.39	184	1.84	3.3856	66	19.4943	2	2
2502207492	male	28	2025-03-04 08:29:37	1	38.41	0.6	37.81	183	1.83	3.3489	77	22.9926	2	2
2502208985	male	61	2025-03-04 09:21:32	1	45.86	0.45	45.41	178	1.78	3.1684	74	23.3556	2	2
2503046291	male	33	2025-03-11 08:18:45	1	24.08	1.04	23.04	178	1.78	3.1684	63	19.8839	2	2
TJ2502250120	female	57	2025-03-11 10:19:59	1	22.78	1.34	21.44	164	1.64	2.6896	67	24.9108	3	2
TJ2503080089	female	54	2025-03-11 10:20:02	1	16.33	0.71	15.62	161	1.61	2.5921	71	27.3909	3	3
TJ2403154000	female	53	2025-03-11 10:20:08	1	17.37	1.82	15.55	154	1.54	2.3716	57	24.0344	3	2
TJ2503110027	female	60	2025-03-14 16:20:57	1	11.62	0.56	11.06	154	1.54	2.3716	51	21.5045	2	2
TJ2503110082	female	38	2025-03-14 16:20:59	1	15.42	0.74	14.68	154	1.54	2.3716	66	27.8293	3	3
TJ2407270226	male	60	2025-03-14 17:18:31	1	20.8	0.3	20.5	170	1.7	2.89	56	19.3772	2	2
TJ2407300110	male	42	2025-03-14 17:18:33	1	12.32	0.05	12.27	168	1.68	2.8224	67	23.7387	2	2
TJ2407270146	male	51	2025-03-21 08:05:16	1	21.69	0.64	21.05	172	1.72	2.9584	75	25.3515	3	3
TJ2503180095	male	67	2025-03-21 10:24:02	1	24.63	1.16	23.47	169	1.69	2.8561	61	21.3578	2	2
TJ2407270206	male	63	2025-03-25 10:43:59	1	13.9	0.81	13.09	173	1.73	2.9929	61	20.3816	2	2
TJ2407270120	male	55	2025-03-25 18:56:12	1	18.18	0.61	17.57	168	1.68	2.8224	68	24.093	3	2
2503170577	female	39	2025-03-28 08:04:08	1	29.3	0.44	28.86	167	1.67	2.7889	60	21.5139	2	2
TJ2503250018	male	50	2025-03-28 15:17:09	1	20.12	0.66	19.46	169	1.69	2.8561	73	25.5593	3	3
TJ2504010833	female	40	2025-04-01 08:33:54	1	8.58	0.21	8.37	153	1.53	2.3409	62	26.4855	3	3
2503193570	male	33	2025-04-01 11:48:51	1	66.9	0.16	66.74	181	1.81	3.2761	72	21.9774	2	2
TJ2407270073	male	55	2025-04-01 11:48:56	1	31.84	0.08	31.76	170	1.7	2.89	69	23.8754	2	2
TJ2407300125	female	39	2025-04-01 11:49:04	1	12.35	0.5	11.85	157	1.57	2.4649	56	22.719	2	2
2503217722	male	53	2025-04-04 17:23:44	1	26.52	1.09	25.43	177	1.77	3.1329	57	18.194	1	1
2504002718	female	36	2025-04-04 17:23:47	1	70.64	0.23	70.41	166	1.66	2.7556	72	26.1286	3	3
TJ2503170643	female	62	2025-04-04 18:16:11	1	14.09	1.25	12.84	153	1.53	2.3409	51	21.7865	2	2
TJ2503280146	female	55	2025-04-04 18:16:45	1	32.78	1.36	31.42	159	1.59	2.5281	66	26.1066	3	3
2504027426	male	23	2025-04-08 08:20:53	1	45.42	0.02	45.4	185	1.85	3.4225	96	28.0497	4	3
2504052721	female	50	2025-04-08 09:45:12	1	13.44	1.17	12.27	168	1.68	2.8224	56	19.8413	2	2
TJ2407270109	male	51	2025-04-08 09:45:15	1	30.94	0.09	30.85	174	1.74	3.0276	77	25.4327	3	3
TJ2504070078	female	49	2025-04-08 17:39:57	1	19.86	0.15	19.71	153	1.53	2.3409	50	21.3593	2	2
TJ2504070102	female	49	2025-04-08 17:40:11	1	7.92	0.74	7.18	160	1.6	2.56	56	21.875	2	2
TJ2407270159	male	82	2025-04-11 07:16:52	1	19.15	2.89	16.26	166	1.66	2.7556	63	22.8625	2	2
TJ2504080064	female	40	2025-04-11 10:37:04	1	20.53	5.29	15.24	167	1.67	2.7889	62	22.231	2	2
TJ2503172269	female	25	2025-04-15 08:21:46	1	10.95	0.37	10.58	154	1.54	2.3716	49	20.6612	2	2
2504094755	female	28	2025-04-15 08:22:21	1	14.33	1.15	13.18	157	1.57	2.4649	69	27.993	3	3
TJ2504150823	female	21	2025-04-15 08:23:37	1	10.65	0.76	9.89	165	1.65	2.7225	67	24.6097	3	2
TJ2407270128	male	44	2025-04-15 16:27:02	1	24.22	0.76	23.46	170	1.7	2.89	66	22.8374	2	2
2504108952	female	45	2025-04-18 08:42:46	1	31.46	1.75	29.71	158	1.58	2.4964	50	20.0288	2	2
TJ2407270181	male	68	2025-04-18 12:29:23	1	21.27	0.73	20.54	171	1.71	2.9241	65	22.2291	2	2
TJ2504200003	female	55	2025-04-22 08:16:22	1	20.55	0.77	19.78	159	1.59	2.5281	62	24.5243	3	2
TJ2504220816	male	37	2025-04-22 08:16:31	1	18.44	0.84	17.6	169	1.69	2.8561	76	26.6097	3	3
2504142221	female	33	2025-04-22 08:17:13	1	28.56	1.44	27.12	169	1.69	2.8561	55	19.257	2	2
TJ2504190010	female	55	2025-04-22 09:02:45	1	22.26	1.39	20.87	153	1.53	2.3409	55	23.4952	2	2
TJ2504190007	female	55	2025-04-22 09:02:50	1	22.46	1.18	21.28	158	1.58	2.4964	49	19.6283	2	2
TJ2504090197	male	26	2025-04-22 09:02:52	1	33.21	1	32.21	171	1.71	2.9241	65	22.2291	2	2
TJ2504220002	male	55	2025-04-22 09:29:35	1	23.66	1.06	22.6	173	1.73	2.9929	69	23.0546	2	2
TJ2504220003	male	46	2025-04-22 09:29:40	1	23.24	1.17	22.07	171	1.71	2.9241	66	22.571	2	2
TJ2503172518	female	28	2025-04-22 17:21:17	1	15.67	1.58	14.09	158	1.58	2.4964	51	20.4294	2	2
TJ2407270214	male	61	2025-04-22 17:21:55	1	10.26	0.55	9.71	169	1.69	2.8561	65	22.7583	2	2
2504166462	female	51	2025-04-25 08:45:25	1	16.6	1.24	15.36	157	1.57	2.4649	67	27.1816	3	3
TJ2504250845	female	40	2025-04-25 08:45:57	1	55.96	0.44	55.52	161	1.61	2.5921	53	20.4467	2	2
TJ2408210121	female	34	2025-04-25 11:46:55	1	13.33	0.48	12.85	153	1.53	2.3409	65	27.7671	3	3
TJ2504260050	female	58	2025-04-29 07:56:45	1	18.5	0.79	17.71	167	1.67	2.7889	52	18.6453	2	2
TJ2504260683	female	25	2025-04-29 09:12:03	1	20.08	0.3	19.78	167	1.67	2.7889	48	17.2111	1	1
TJ2504260680	female	27	2025-04-29 09:12:06	1	12.21	0.34	11.87	165	1.65	2.7225	58	21.3039	2	2
TJ2504280066	female	47	2025-04-29 13:56:55	1	12.27	0.14	12.13	167	1.67	2.7889	65	23.3067	2	2
TJ2407270088	male	48	2025-04-29 15:07:54	1	27.38	0.34	27.04	166	1.66	2.7556	66	23.9512	2	2
TJ2505020726	female	21	2025-05-02 07:26:12	1	11.15	0.96	10.19	155	1.55	2.4025	48	19.9792	2	2
TJ2407270151	male	51	2025-05-06 17:28:17	1	22.87	0.82	22.05	172	1.72	2.9584	53	17.9151	1	1
TJ2501020054	female	76	2025-05-06 17:28:20	1	26.18	1.22	24.96	155	1.55	2.4025	56	23.3091	2	2
2505039165	female	33	2025-05-06 17:28:27	1	42.35	17.68	24.67	150	1.5	2.25	58	25.7778	3	3
2505036016	female	44	2025-05-06 17:28:57	1	43.73	0.89	42.84	155	1.55	2.4025	52	21.6441	2	2
TJ2505061729	female	21	2025-05-06 17:29:44	1	11	0.9	10.1	157	1.57	2.4649	48	19.4734	2	2
TJ2505060041	male	60	2025-05-09 08:04:50	1	13.44	0.03	13.41	165	1.65	2.7225	57	20.9366	2	2
TJ2505080002	male	63	2025-05-09 08:04:54	1	23.51	0.12	23.39	173	1.73	2.9929	59	19.7133	2	2
2505058448	male	31	2025-05-09 08:05:19	1	25.86	0.27	25.59	173	1.73	2.9929	79	26.3958	3	3
TJ2503170709	female	80	2025-05-13 10:00:59	1	29.87	0.21	29.66	152	1.52	2.3104	43	18.6115	2	2
TJ2505120058	female	66	2025-05-13 10:01:05	1	18.79	0.77	18.02	159	1.59	2.5281	57	22.5466	2	2
TJ2407270121	male	52	2025-05-13 10:01:25	1	10.96	0.16	10.8	171	1.71	2.9241	82	28.0428	4	3
TJ2505120019	female	65	2025-05-13 10:01:30	1	16.99	0.14	16.85	152	1.52	2.3104	45	19.4771	2	2
TJ2505120035	female	66	2025-05-13 10:01:35	1	11.48	0.17	11.31	159	1.59	2.5281	46	18.1955	1	1
TJ2505120056	female	62	2025-05-13 13:49:44	1	19.82	0.14	19.68	156	1.56	2.4336	58	23.833	2	2
TJ2505150060	male	60	2025-05-16 08:09:44	1	23.08	0.81	22.27	169	1.69	2.8561	61	21.3578	2	2
TJ2407270196	male	63	2025-05-16 17:52:44	1	25.15	0.88	24.27	176	1.76	3.0976	64	20.6612	2	2
TJ2505190062	female	61	2025-05-20 15:59:03	1	13.42	0.62	12.8	153	1.53	2.3409	60	25.6312	3	3
2505125199	female	30	2025-05-20 16:54:39	1	47.78	0.83	46.95	157	1.57	2.4649	46	18.662	2	2
